# Supplementary material for: Exploring the utility of dynamic motor control to assess recovery following pediatric traumatic brain injury: A pilot study
Source: PLoS One. 2026 Feb 4;21(2):e0322674. doi: 10.1371/journal.pone.0322674 (PMC12871996; doi:10.1371/journal.pone.0322674)
Supplement: S3 Dataset — (XLSX) [file pone.0322674.s003.xlsx]

## Sheet: in
Subject	Visit	Visit_Name	Injury_Detail	Initial_GCS	Impairment_Laterality	Age	Days_From_Injury_To_Inpatient_Rehab	Days_From_Injury	Days_To_Discharge	Inpatient	DMC_4_muscles	DMC_notes	SMWT_distance_m	SMWT_weefim	tug_avg	pbs_comp	cbm_comp	cffs_Physical_Health	cffs_Emotional_Health	cffs_CASP_Score	cffs_CAFI_Score	cffs_CASE_Score	cffs_Family_Quality_Of_Life	self_report_self_mobility	self_report_caregiver_mobility	self_report_self_memory	self_report_caregiver_memory	self_report_self_mood	self_report_caregiver_mood
Sub 1	1	Inpatient	Winter Sledding Accident	4	Symmetric	8	10	14	28	1	90.7618	DMC Calc: 35 Hz HPF, demean, rectify, 10 Hz LPF, 100Hz Downsample	177	4	9.58667	29	NA	NA	NA	NA	NA	NA	NA	NA	NA	NA	NA	NA	NA
Sub 1	2	Inpatient	NA	NA	NA	NA	10	18	28	1	98.0413	DMC Calc: 35 Hz HPF, demean, rectify, 10 Hz LPF, 100Hz Downsample	333	5	6.99333	49	NA	NA	NA	NA	NA	NA	NA	NA	NA	NA	NA	NA	NA
Sub 1	3	Inpatient	NA	NA	NA	NA	10	21	28	1	95.0682	DMC Calc: 35 Hz HPF, demean, rectify, 10 Hz LPF, 100Hz Downsample	360	5	5.39667	49	NA	NA	NA	NA	NA	NA	NA	NA	NA	NA	NA	NA	NA
Sub 1	4	Inpatient	NA	NA	NA	NA	10	25	28	1	100.425	DMC Calc: 35 Hz HPF, demean, rectify, 10 Hz LPF, 100Hz Downsample	404	5	NA	51	NA	NA	NA	NA	NA	NA	NA	NA	NA	NA	NA	NA	NA
Sub 1	5	Inpatient	NA	NA	NA	NA	10	27	28	1	99.9677	DMC Calc: 35 Hz HPF, demean, rectify, 10 Hz LPF, 100Hz Downsample	414	5	NA	56	65	NA	NA	NA	NA	NA	NA	NA	NA	NA	NA	NA	NA
Sub 2	1	Inpatient	Firearm Accident	3T	Symmetric	17	12	20	49	1	101.19	DMC Calc: 35 Hz HPF, demean, rectify, 10 Hz LPF, 100Hz Downsample	30	4	30.4633	7	NA	NA	NA	NA	NA	NA	NA	NA	NA	NA	NA	NA	NA
Sub 2	2	Inpatient	NA	NA	NA	NA	12	25	49	1	89.5745	DMC Calc: 35 Hz HPF, demean, rectify, 10 Hz LPF, 100Hz Downsample	215	4	14.6233	41	NA	NA	NA	NA	NA	NA	NA	NA	NA	NA	NA	NA	NA
Sub 2	3	Inpatient	NA	NA	NA	NA	12	28	49	1	95.9923	DMC Calc: 35 Hz HPF, demean, rectify, 10 Hz LPF, 100Hz Downsample	312	4	9.41333	48	NA	NA	NA	NA	NA	NA	NA	NA	NA	NA	NA	NA	NA
Sub 2	4	Inpatient	NA	NA	NA	NA	12	32	49	1	98.7228	DMC Calc: 35 Hz HPF, demean, rectify, 10 Hz LPF, 100Hz Downsample	343	5	9.03333	NA	NA	NA	NA	NA	NA	NA	NA	NA	NA	NA	NA	NA	NA
Sub 2	5	Inpatient	NA	NA	NA	NA	12	39	49	1	113.857	DMC Calc: 35 Hz HPF, demean, rectify, 10 Hz LPF, 100Hz Downsample	327	5	7.74667	48	NA	NA	NA	NA	NA	NA	NA	NA	NA	NA	NA	NA	NA
Sub 2	6	Inpatient	NA	NA	NA	NA	12	45	49	1	100.298	DMC Calc: 35 Hz HPF, demean, rectify, 10 Hz LPF, 100Hz Downsample	408	5	6.98333	53	NA	NA	NA	NA	NA	NA	NA	NA	NA	NA	NA	NA	NA
Sub 2	7	Short-Term	NA	NA	NA	NA	12	178	49	0	90.9671	DMC Calc: 35 Hz HPF, demean, rectify, 10 Hz LPF, 100Hz Downsample	494	7	5.70333	56	80	Good	Good	25	40	35.1852	Excellent	NA	NA	NA	NA	NA	NA
Sub 3	1	Inpatient	Motor Vehicle Collision	3	Right	17	15	78	100	1	89.2096	DMC Calc: 35 Hz HPF, demean, rectify, 10 Hz LPF, 100Hz Downsample	87	4	16.0467	8	NA	NA	NA	NA	NA	NA	NA	NA	NA	NA	NA	NA	NA
Sub 3	2	Inpatient	NA	NA	NA	NA	15	83	100	1	89.7606	DMC Calc: 35 Hz HPF, demean, rectify, 10 Hz LPF, 100Hz Downsample	109	4	19.43	18	NA	NA	NA	NA	NA	NA	NA	NA	NA	NA	NA	NA	NA
Sub 3	3	Inpatient	NA	NA	NA	NA	15	85	100	1	74.1876	DMC Calc: 35 Hz HPF, demean, rectify, 10 Hz LPF, 100Hz Downsample	102	4	15.9333	20	NA	NA	NA	NA	NA	NA	NA	NA	NA	NA	NA	NA	NA
Sub 3	4	Inpatient	NA	NA	NA	NA	15	92	100	1	66.5378	DMC Calc: 35 Hz HPF, demean, rectify, 10 Hz LPF, 100Hz Downsample	165	4	18.8533	31	NA	NA	NA	NA	NA	NA	NA	NA	NA	NA	NA	NA	NA
Sub 3	5	Inpatient	NA	NA	NA	NA	15	99	100	1	86.1017	DMC Calc: 35 Hz HPF, demean, rectify, 10 Hz LPF, 100Hz Downsample	210	4	17.39	35	NA	NA	NA	NA	NA	NA	NA	NA	NA	NA	NA	NA	NA
Sub 3	6	Short-Term	NA	NA	NA	NA	15	187	100	0	73.1349	DMC Calc: 35 Hz HPF, demean, rectify, 10 Hz LPF, 100Hz Downsample	267	7	12.84	54	36	Excellent	Excellent	46.25	55.5556	48.1481	Excellent	NA	NA	NA	NA	NA	NA
Sub 3	7	Long-Term	NA	NA	NA	NA	15	761	100	0	80.33	DMC Calc: 35 Hz HPF, demean, rectify, 10 Hz LPF, 100Hz Downsample	418	7	8.84	56	47	NA	NA	NA	NA	NA	NA	Little worse	Lot worse	Little worse	Lot worse	Not better or worse	Little better
Sub 4	1	Inpatient	Bike/Motor Vehicle Collision	3	Left	17	18	38	83	1	73.6761	DMC Calc: 35 Hz HPF, demean, rectify, 10 Hz LPF, 100Hz Downsample	18	2	NA	NA	NA	NA	NA	NA	NA	NA	NA	NA	NA	NA	NA	NA	NA
Sub 4	2	Inpatient	NA	NA	NA	NA	18	41	83	1	78.7005	DMC Calc: 35 Hz HPF, demean, rectify, 10 Hz LPF, 100Hz Downsample	19.3	2	NA	NA	NA	NA	NA	NA	NA	NA	NA	NA	NA	NA	NA	NA	NA
Sub 4	3	Inpatient	NA	NA	NA	NA	18	46	83	1	75.6529	DMC Calc: 35 Hz HPF, demean, rectify, 10 Hz LPF, 100Hz Downsample	30	4	91.6467	NA	NA	NA	NA	NA	NA	NA	NA	NA	NA	NA	NA	NA	NA
Sub 4	4	Inpatient	NA	NA	NA	NA	18	48	83	1	87.4102	DMC Calc: 35 Hz HPF, demean, rectify, 10 Hz LPF, 100Hz Downsample	54	3	26.45	4	NA	NA	NA	NA	NA	NA	NA	NA	NA	NA	NA	NA	NA
Sub 4	5	Inpatient	NA	NA	NA	NA	18	52	83	1	78.0568	DMC Calc: 35 Hz HPF, demean, rectify, 10 Hz LPF, 100Hz Downsample	172	4	24.52	6	NA	NA	NA	NA	NA	NA	NA	NA	NA	NA	NA	NA	NA
Sub 4	6	Inpatient	NA	NA	NA	NA	18	62	83	1	101.19	DMC Calc: 35 Hz HPF, demean, rectify, 10 Hz LPF, 100Hz Downsample	131	4	24.3	15	NA	NA	NA	NA	NA	NA	NA	NA	NA	NA	NA	NA	NA
Sub 4	7	Inpatient	NA	NA	NA	NA	18	69	83	1	89.0073	DMC Calc: 35 Hz HPF, demean, rectify, 10 Hz LPF, 100Hz Downsample	180	5	19.4633	24	NA	NA	NA	NA	NA	NA	NA	NA	NA	NA	NA	NA	NA
Sub 4	8	Inpatient	NA	NA	NA	NA	18	76	83	1	85.6177	DMC Calc: 35 Hz HPF, demean, rectify, 10 Hz LPF, 100Hz Downsample	297	5	12.5467	25	NA	NA	NA	NA	NA	NA	NA	NA	NA	NA	NA	NA	NA
Sub 4	9	Inpatient	NA	NA	NA	NA	18	82	83	1	78.4966	DMC Calc: 35 Hz HPF, demean, rectify, 10 Hz LPF, 100Hz Downsample	330	4	9.67	26	NA	NA	NA	NA	NA	NA	NA	NA	NA	NA	NA	NA	NA
Sub 4	10	Short-Term	NA	NA	NA	NA	18	181	83	0	86.1332	DMC Calc: 35 Hz HPF, demean, rectify, 10 Hz LPF, 100Hz Downsample	449	7	8.49	50	35	Very Good	Excellent	93.75	37.7778	35.1852	Excellent	NA	NA	NA	NA	NA	NA
Sub 4	11	Long-Term	NA	NA	NA	NA	18	566	83	0	96.8	DMC Calc: 35 Hz HPF, demean, rectify, 10 Hz LPF, 100Hz Downsample	478	7	8.16	53	46	NA	NA	NA	NA	NA	NA	Little worse	Not better or worse	Not better or worse	Little worse	Little worse	Little better
